# Supplementary material for: Discovery of a DNA methylation episignature for Weiss-Kruszka syndrome
Source: Hum Genet. 2026 Jul 20;145(1):63. doi: 10.1007/s00439-026-02846-1 (PMC13385256; doi:10.1007/s00439-026-02846-1)
Supplement: Supplementary file 1 — Supplementary Material 1 [file 439_2026_2846_MOESM1_ESM.xlsx]

## Sheet: SupplTable 1 DMPs
Probe	Methylation directionality	adjusted p value	chromosome
cg19829856	hypomethylated	<0.05	18
cg09420412	hypomethylated	<0.05	17
cg13561807	hypomethylated	<0.05	18
cg13055385	hypomethylated	<0.05	13
cg21201393	hypomethylated	<0.05	5
cg19983403	hypomethylated	<0.05	17
cg20615832	hypomethylated	<0.05	4
cg01550017	hypomethylated	<0.05	5
cg03990139	hypomethylated	<0.05	13
cg08337341	hypomethylated	<0.05	5
cg15132710	hypomethylated	<0.05	18
cg09278540	hypomethylated	<0.05	4
cg04542911	hypomethylated	<0.05	4
cg15759338	hypomethylated	<0.05	4
cg01302385	hypomethylated	<0.05	3
cg05315417	hypomethylated	<0.05	18
cg14554519	hypomethylated	<0.05	2
cg22219795	hypomethylated	<0.05	3
cg03440414	hypomethylated	<0.05	2
cg01963297	hypomethylated	<0.05	1
cg19146112	hypomethylated	<0.05	6
cg25678745	hypomethylated	<0.05	12
cg13001017	hypomethylated	<0.05	6
cg23628182	hypomethylated	<0.05	20
cg12070285	hypomethylated	<0.05	6
cg18104354	hypomethylated	<0.05	10
cg19179099	hypomethylated	<0.05	10
cg06818665	hypomethylated	<0.05	17
cg03258975	hypomethylated	<0.05	5
cg11299837	hypomethylated	<0.05	15
cg20048521	hypomethylated	<0.05	6
cg22138002	hypomethylated	<0.05	18
cg19894091	hypomethylated	<0.05	1
cg15813594	hypomethylated	<0.05	5
cg11364888	hypomethylated	<0.05	12
cg13686059	hypomethylated	<0.05	2
cg20935299	hypomethylated	<0.05	16
cg27331471	hypomethylated	<0.05	19
cg25397029	hypomethylated	<0.05	10
cg26125600	hypomethylated	<0.05	4
cg18475730	hypomethylated	<0.05	17
cg11206167	hypomethylated	<0.05	5
cg18815647	hypomethylated	<0.05	13
cg15055109	hypomethylated	<0.05	7
cg25833890	hypomethylated	<0.05	20
cg06900355	hypomethylated	<0.05	5
cg18589472	hypomethylated	<0.05	17
cg21262649	hypermethylated	<0.05	1
cg05029148	hypomethylated	<0.05	8
cg05288172	hypomethylated	<0.05	8
cg27202708	hypermethylated	<0.05	1
cg24682986	hypomethylated	<0.05	2
cg12434889	hypomethylated	<0.05	7
cg15189031	hypomethylated	<0.05	6
cg16074228	hypomethylated	<0.05	6
cg13684305	hypermethylated	<0.05	1
cg22490084	hypomethylated	<0.05	3
cg20488756	hypomethylated	<0.05	6
cg26550861	hypomethylated	<0.05	6
cg17081027	hypermethylated	<0.05	1
cg26029416	hypomethylated	<0.05	15
cg09698506	hypomethylated	<0.05	7
cg13994504	hypomethylated	<0.05	10
cg20000986	hypomethylated	<0.05	11
cg05912299	hypomethylated	<0.05	13
cg04711063	hypomethylated	<0.05	7
cg09876447	hypomethylated	<0.05	6
cg23958704	hypomethylated	<0.05	8
cg11782250	hypomethylated	<0.05	8
cg14434149	hypomethylated	<0.05	11
cg16726706	hypomethylated	<0.05	12
cg08563280	hypomethylated	<0.05	6
cg14914908	hypomethylated	<0.05	15
cg15750303	hypomethylated	<0.05	2
cg05530317	hypomethylated	<0.05	5
cg08742262	hypomethylated	<0.05	7
cg21583957	hypomethylated	<0.05	3
cg22102582	hypomethylated	<0.05	18
cg01823161	hypomethylated	<0.05	5
cg19115088	hypomethylated	<0.05	2
cg02062175	hypomethylated	<0.05	15
cg18778161	hypomethylated	<0.05	6
cg01667702	hypomethylated	<0.05	17
cg01649773	hypomethylated	<0.05	11
cg26603179	hypermethylated	<0.05	1
cg22372182	hypermethylated	<0.05	1
cg14972141	hypomethylated	<0.05	13
cg18170071	hypomethylated	<0.05	7
cg15337877	hypomethylated	<0.05	2
cg27387239	hypomethylated	<0.05	1
cg19107793	hypomethylated	<0.05	6
cg26674848	hypomethylated	<0.05	20
cg21559348	hypomethylated	<0.05	22
cg12781086	hypomethylated	<0.05	7
cg22736271	hypomethylated	<0.05	11
cg00772991	hypomethylated	<0.05	2
cg01856899	hypomethylated	<0.05	20
cg06324957	hypomethylated	<0.05	7
cg20172445	hypomethylated	<0.05	8
cg27567761	hypomethylated	<0.05	10
cg12333479	hypomethylated	<0.05	19
cg11599207	hypomethylated	<0.05	19
cg00534274	hypomethylated	<0.05	4
cg08168896	hypomethylated	<0.05	6
cg17042683	hypomethylated	<0.05	20
cg25278663	hypomethylated	<0.05	6
cg26460320	hypomethylated	<0.05	12
cg03817303	hypomethylated	<0.05	20
cg22433802	hypomethylated	<0.05	3
cg15466234	hypomethylated	<0.05	13
cg10321729	hypomethylated	<0.05	1
cg17786175	hypomethylated	<0.05	11
cg18720506	hypomethylated	<0.05	4
cg07920525	hypomethylated	<0.05	2
cg08767820	hypomethylated	<0.05	7
cg07127251	hypomethylated	<0.05	4
cg27496715	hypomethylated	<0.05	8
cg08644678	hypomethylated	<0.05	4
cg26898039	hypomethylated	<0.05	1
cg18517222	hypomethylated	<0.05	11
cg17382841	hypomethylated	<0.05	5
cg09929856	hypermethylated	<0.05	22
cg06934092	hypomethylated	<0.05	7
cg15545410	hypermethylated	<0.05	7
cg23579185	hypermethylated	<0.05	18
cg20889395	hypermethylated	<0.05	17
cg18771955	hypomethylated	<0.05	2
cg02589576	hypomethylated	<0.05	1
cg10350957	hypomethylated	<0.05	11
cg26721759	hypomethylated	<0.05	11
cg17598923	hypomethylated	<0.05	5
cg12797987	hypomethylated	<0.05	13
cg04897644	hypomethylated	<0.05	1
cg23643526	hypomethylated	<0.05	1
cg20067338	hypomethylated	<0.05	8
cg04568564	hypomethylated	<0.05	17
cg02352904	hypermethylated	<0.05	1
cg02396987	hypomethylated	<0.05	1
cg12197457	hypomethylated	<0.05	6
cg09541348	hypomethylated	<0.05	19
cg03431727	hypomethylated	<0.05	2
cg02931604	hypomethylated	<0.05	6
cg20066226	hypomethylated	<0.05	13
cg04926766	hypermethylated	<0.05	1
cg04837959	hypomethylated	<0.05	1
cg15981851	hypermethylated	<0.05	2
cg04776513	hypomethylated	<0.05	2
cg00788177	hypomethylated	<0.05	6
cg09498080	hypomethylated	<0.05	1
cg05800368	hypomethylated	<0.05	9
cg09059635	hypomethylated	<0.05	9
cg10467557	hypomethylated	<0.05	13
cg25459623	hypomethylated	<0.05	6
cg08856033	hypermethylated	<0.05	2
cg02174765	hypomethylated	<0.05	6
cg17092985	hypomethylated	<0.05	8
cg08102414	hypermethylated	<0.05	4
cg07054927	hypermethylated	<0.05	19
cg05560575	hypomethylated	<0.05	12
cg07213780	hypomethylated	<0.05	7
cg16417043	hypomethylated	<0.05	8
cg08561856	hypermethylated	<0.05	19
cg22874255	hypomethylated	<0.05	19
cg12626971	hypomethylated	<0.05	20
cg01453391	hypermethylated	<0.05	4
cg18637698	hypomethylated	<0.05	5
cg13553343	hypomethylated	<0.05	11
cg16084822	hypomethylated	<0.05	18
cg21583723	hypomethylated	<0.05	6
cg10486974	hypomethylated	<0.05	6
cg15621260	hypomethylated	<0.05	11
cg01044129	hypomethylated	<0.05	13
cg20744756	hypomethylated	<0.05	1
cg16919449	hypomethylated	<0.05	10
cg21023520	hypermethylated	<0.05	22
cg06223172	hypomethylated	<0.05	16
cg26873880	hypomethylated	<0.05	6
cg23841288	hypomethylated	<0.05	7
cg20061364	hypomethylated	<0.05	6
cg16921727	hypomethylated	<0.05	7
cg17494980	hypermethylated	<0.05	14
cg16189953	hypermethylated	<0.05	18
cg04880968	hypomethylated	<0.05	6
cg03882612	hypomethylated	<0.05	17
cg02669584	hypomethylated	<0.05	5
cg12501546	hypermethylated	<0.05	19
cg18906971	hypomethylated	<0.05	1
cg08108641	hypomethylated	<0.05	9
cg00852066	hypomethylated	<0.05	10
cg17768600	hypomethylated	<0.05	6
cg25799879	hypomethylated	<0.05	8
cg07042914	hypomethylated	<0.05	11
cg03473127	hypomethylated	<0.05	19
cg19262077	hypomethylated	<0.05	4
cg14264194	hypomethylated	<0.05	1
cg21136104	hypomethylated	<0.05	3
cg12422351	hypomethylated	<0.05	1
cg05176556	hypomethylated	<0.05	2
cg07283816	hypomethylated	<0.05	12
cg22103164	hypermethylated	<0.05	4

## Sheet: SupplTable 2 GO DMPs
GO ID	Ontology	Term	Gene Set Ratio (%)2	Adjusted p-value	Significant Genes in Set
GO:0007156	BP	homophilic cell adhesion via plasma membrane adhesion molecules	50/163 (31%)	2.56153e-11	CDH4,CDH6,CDH8,CDH13,CDH15,PTPRT,FAT3,IGSF11,CELSR2,SDK1,PCDHGA12,PCDHB5,PCDH1,PCDH12,PCDHB18P,PCDHGB7,PCDHGB6,PCDHGB5,PCDHGB3,PCDHGB2,PCDHGB1,PCDHGA11,PCDHGA10,PCDHGA9,PCDHGA7,PCDHGA6,PCDHGA5,PCDHGA4,PCDHGA3,PCDHGA2,PCDHGA1,PCDHB14,PCDHB11,PCDHB10,PCDHB7,PCDHB4,PCDHAC2,PCDHAC1,PCDHA13,PCDHA12,PCDHA11,PCDHA10,PCDHA8,PCDHA7,PCDHA6,PCDHA5,PCDHA4,PCDHA3,PCDHA2,PCDHA1,PCDHB16,ROBO1,ROBO2,CLSTN2,ROBO3…
GO:0098742	BP	cell-cell adhesion via plasma-membrane adhesion molecules	66/267 (25%)	1.40406e-10	CDH4,CDH6,CDH8,CDH13,CDH15,PTPRT,SLITRK1,FAT3,IGSF11,DAB1,CELSR2,SDK1,SLITRK3,NLGN1,CLDN14,TENM4,PCDHGA12,PCDHB5,GRID2,CD209,CLDN11,PCDH1,PCDH12,PCDHB18P,PCDHGB7,PCDHGB6,PCDHGB5,PCDHGB3,PCDHGB2,PCDHGB1,PCDHGA11,PCDHGA10,PCDHGA9,PCDHGA7,PCDHGA6,PCDHGA5,PCDHGA4,PCDHGA3,PCDHGA2,PCDHGA1,PCDHB14,PCDHB11,PCDHB10,PCDHB7,PCDHB4,PCDHAC2,PCDHAC1,PCDHA13,PCDHA12,PCDHA11,PCDHA10,PCDHA8,PCDHA7,PCDHA6,PCDHA5,P…
GO:0099537	BP	trans-synaptic signaling	137/752 (18%)	3.51544e-09	CDH8,CDK5,SCGN,CHAT,FAM107A,NXPH4,PACSIN2,CHRM2,CHRNA4,CHRNB2,CHRND,LYPD1,GRIN3B,SEZ6,SYT2,CORT,ADORA1,ADORA3,ADRA1A,IGSF11,DLG2,DNM1,DRD2,DRD4,EGFR,EGR2,EPHB1,STX2,EZH2,SLITRK3,NLGN1,RPH3A,SHANK2,DKK1,KIF1B,CUX2,SYNE1,RIMBP2,SCRIB,LPAR3,SLC7A11,GABRB3,GABRG3,SLC24A2,NGDN,ERC2,PCDHB5,NPAS4,STAU2,CACNG4,GLRA1,GRIA1,GRIA2,GRIA4,GRID1,GRID2,GRIN1,GRIN2A,GRIN2B,GRM1,GRM5,GRM8,TMOD2,HCRTR2,HTR3A,HTR4,…
GO:0007268	BP	chemical synaptic transmission	136/747 (18%)	3.51544e-09	CDH8,CDK5,SCGN,CHAT,FAM107A,NXPH4,PACSIN2,CHRM2,CHRNA4,CHRNB2,CHRND,LYPD1,GRIN3B,SEZ6,SYT2,CORT,ADORA1,ADORA3,ADRA1A,IGSF11,DLG2,DNM1,DRD2,DRD4,EGFR,EGR2,EPHB1,STX2,EZH2,SLITRK3,NLGN1,RPH3A,SHANK2,DKK1,KIF1B,CUX2,SYNE1,RIMBP2,SCRIB,LPAR3,SLC7A11,GABRB3,GABRG3,SLC24A2,NGDN,ERC2,PCDHB5,NPAS4,STAU2,CACNG4,GLRA1,GRIA1,GRIA2,GRIA4,GRID1,GRID2,GRIN1,GRIN2A,GRIN2B,GRM1,GRM5,GRM8,TMOD2,HCRTR2,HTR3A,HTR4,…
GO:0098916	BP	anterograde trans-synaptic signaling	136/747 (18%)	3.51544e-09	CDH8,CDK5,SCGN,CHAT,FAM107A,NXPH4,PACSIN2,CHRM2,CHRNA4,CHRNB2,CHRND,LYPD1,GRIN3B,SEZ6,SYT2,CORT,ADORA1,ADORA3,ADRA1A,IGSF11,DLG2,DNM1,DRD2,DRD4,EGFR,EGR2,EPHB1,STX2,EZH2,SLITRK3,NLGN1,RPH3A,SHANK2,DKK1,KIF1B,CUX2,SYNE1,RIMBP2,SCRIB,LPAR3,SLC7A11,GABRB3,GABRG3,SLC24A2,NGDN,ERC2,PCDHB5,NPAS4,STAU2,CACNG4,GLRA1,GRIA1,GRIA2,GRIA4,GRID1,GRID2,GRIN1,GRIN2A,GRIN2B,GRM1,GRM5,GRM8,TMOD2,HCRTR2,HTR3A,HTR4,…
GO:0099536	BP	synaptic signaling	140/779 (18%)	3.87419e-09	CDH8,CDK5,SCGN,CHAT,FAM107A,NXPH4,PACSIN2,CHRM2,CHRNA4,CHRNB2,CHRND,LYPD1,GRIN3B,SEZ6,SYT2,CORT,ADORA1,ADORA3,ADRA1A,IGSF11,DLG2,DNM1,DRD2,DRD4,EGFR,EGR2,EPHB1,STX2,EZH2,SLITRK3,NLGN1,RPH3A,SHANK2,DKK1,KIF1B,CUX2,SYNE1,RIMBP2,SCRIB,LPAR3,SLC7A11,GABRB3,GABRG3,SLC24A2,NGDN,ERC2,PCDHB5,NPAS4,STAU2,CACNG4,GLRA1,GRIA1,GRIA2,GRIA4,GRID1,GRID2,GRIN1,GRIN2A,GRIN2B,GRM1,GRM5,GRM8,TMOD2,HCRTR2,HTR3A,HTR4,…
GO:0007267	BP	cell-cell signaling	188/1280 (15%)	9.34221e-08	HCN4,CDH8,CDK5,ABCC4,SCGN,CHAT,NUDT3,FAM107A,NXPH4,PACSIN2,CHRM2,CHRNA4,CHRNB2,CHRND,LYPD1,GRIN3B,SEZ6,SYT2,CORT,ADORA1,ADORA3,ADRA1A,IGSF11,CYP19A1,DLG2,DNM1,DRD2,DRD4,AGT,ABCA1,EDN3,EDNRB,EGFR,EGR2,EPHA5,EPHB1,STX2,EZH2,GJD4,RFX6,FGF14,SLITRK3,NLGN1,RPH3A,SHANK2,DKK1,FOXO1,KIF1B,CUX2,SYNE1,RIMBP2,SCRIB,LPAR3,SLC7A11,STXBP4,GABRB1,GABRB3,GABRG3,SLC24A2,GALR1,NGDN,ERC2,PCDHB5,GATA4,GCK,NPAS4,AMH,…
GO:0060078	BP	regulation of postsynaptic membrane potential	38/142 (27%)	1.82497e-05	CDK5,CHRNA4,CHRNB2,CHRND,GRIN3B,SEZ6,ADORA1,IGSF11,DRD2,DRD4,NLGN1,CUX2,SYNE1,GABRB1,GABRG3,NPAS4,GLRA1,GRIA1,GRIA2,GRIA4,GRID1,GRID2,GRIN1,GRIN2A,GRIN2B,GRM1,GRM5,HTR3A,HCN1,SHANK1,PRKAR1B,PRKCZ,CELF4,KCTD16,SNCA,NETO1,CHRNA6,NRXN1
GO:0050808	BP	synapse organization	97/534 (18%)	3.22158e-05	CDH6,CDH8,CDK5,CAP2,PTPRT,KLK8,CHRNB2,CSMD2,SLITRK1,AGAP1,SEZ6,CTNND2,IGSF11,DAB1,DOCK1,DRD2,EPHB1,ERBB4,SDK1,SLITRK3,NLGN1,ZNF365,SHANK2,DKK1,PDZRN3,CUX2,NEDD4L,SLC7A11,GABRB3,GABRG3,TENM4,ERC2,PCDHB5,NPAS4,STAU2,GPM6A,ACTL9,ANK3,GRIA1,GRID1,GRID2,GRIN2B,GRM5,HTR4,LINGO4,LRRTM3,IGF1R,LHFPL4,SHISA6,NEFH,NEFL,NPTX1,NRCAM,SHANK1,CNTN5,SYBU,CACNA2D3,PCDHB14,PCDHB11,PCDHB10,PCDHB4,SLC12A5,LRFN2,ADGRB…
GO:0042391	BP	regulation of membrane potential	77/445 (17%)	4.464e-05	HCN4,CDK5,CHRNA4,CHRNB2,CHRND,GRIN3B,SLC24A4,SEZ6,ADORA1,ADRA1A,IGSF11,DRD2,DRD4,AGT,NLGN1,CUX2,NEDD4L,SYNE1,NTSR2,GABRB1,GABRG3,KCNG2,NPAS4,KCNMB3,GLRA1,ANK2,ANK3,GRIA1,GRIA2,GRIA4,GRID1,GRID2,GRIN1,GRIN2A,GRIN2B,GRM1,CTNNA3,GRM5,HTR3A,HCN1,KCNA5,KCNA7,KCND3,KCNF1,KCNH1,KCNH2,KCNK2,KCNMA1,KCNN2,KCNS3,KDR,MTNR1B,NOS1,NRCAM,SHANK1,PKP2,PID1,PRKAR1B,PRKCZ,CELF4,KCTD16,HCN2,SCN4A,SNCA,TBX5,CACNA2D1,…
GO:0050804	BP	modulation of chemical synaptic transmission	87/495 (18%)	0.000124243	CDK5,SCGN,FAM107A,NXPH4,PACSIN2,CHRM2,CHRNB2,GRIN3B,SYT2,ADORA1,ADORA3,ADRA1A,IGSF11,DNM1,DRD2,EGFR,EGR2,EPHB1,NLGN1,SHANK2,DKK1,CUX2,SYNE1,SLC7A11,SLC24A2,NGDN,NPAS4,STAU2,CACNG4,GRIA1,GRIA2,GRIA4,GRID1,GRID2,GRIN1,GRIN2A,GRIN2B,GRM1,GRM5,GRM8,CPLX4,KCNK2,SHISA6,NEFH,NEFL,SHANK1,SYBU,PRKAR1B,PRKCZ,SLC7A10,CELF4,SLC4A10,JPH3,LRFN2,ADGRB1,GPR158,SORCS2,LRRC4C,PTPRS,CACNG8,BCR,BDNF,SCTR,CX3CL1,CLST…
GO:0099177	BP	regulation of trans-synaptic signaling	87/496 (18%)	0.000127868	CDK5,SCGN,FAM107A,NXPH4,PACSIN2,CHRM2,CHRNB2,GRIN3B,SYT2,ADORA1,ADORA3,ADRA1A,IGSF11,DNM1,DRD2,EGFR,EGR2,EPHB1,NLGN1,SHANK2,DKK1,CUX2,SYNE1,SLC7A11,SLC24A2,NGDN,NPAS4,STAU2,CACNG4,GRIA1,GRIA2,GRIA4,GRID1,GRID2,GRIN1,GRIN2A,GRIN2B,GRM1,GRM5,GRM8,CPLX4,KCNK2,SHISA6,NEFH,NEFL,SHANK1,SYBU,PRKAR1B,PRKCZ,SLC7A10,CELF4,SLC4A10,JPH3,LRFN2,ADGRB1,GPR158,SORCS2,LRRC4C,PTPRS,CACNG8,BCR,BDNF,SCTR,CX3CL1,CLST…
GO:0007399	BP	nervous system development	311/2499 (12%)	0.000220263	AKT3,CDH4,ATP9A,USH1C,UST,TENM1,CDK5,APC2,PAK4,OLFM1,IGF2BP1,IGF2BP2,CHL1,STMN2,TPPP,TRIOBP,PTPRT,KLK8,CHRM2,CHRNB2,CSMD2,CSMD3,SLITRK1,ARHGEF25,OLFM3,FAT3,SLC24A4,SEZ6,SYT2,ADORA1,RBFOX3,APCDD1,SAMD11,CTNND2,CMTM8,CUX1,IGSF11,KHDC3L,VPS13B,AK8,DAB1,GSDME,DLG2,DLX3,ACAN,DOCK1,DRD2,EDN3,EDNRB,CELSR2,EGFR,EGR2,EMX2,EPHA3,EPHA5,EPHA8,EPHB1,ERBB4,EYA1,EZH2,SDK1,RFX6,FGF14,SLITRK3,NLGN1,ZNF365,SHANK2,…
GO:0034330	BP	cell junction organization	126/798 (16%)	0.000729174	CDH4,CDH6,CDH8,CDH13,CDH15,CDK5,TESK2,CAP2,PTPRT,FAM107A,PKP3,KLK8,CHRNB2,CSMD2,SLITRK1,AGAP1,SEZ6,CTNND2,IGSF11,DAB1,DOCK1,DRD2,AGT,APLNR,EPHA3,EPHB1,ERBB4,SDK1,SLITRK3,NLGN1,ZNF365,SHANK2,DKK1,PDZRN3,CUX2,NEDD4L,CLDN14,SLC7A11,GABRB3,GABRG3,TENM4,ERC2,PCDHB5,NPAS4,STAU2,GPM6A,ACTL9,ANK2,ANK3,GRIA1,GRID1,GRID2,GRIN2B,GRM5,HTR4,LINGO4,FMN1,LRRTM3,IGF1R,LHFPL4,KDR,SHISA6,SMAD3,AFDN,NEFH,NEFL,NPTX1…
GO:0099565	BP	chemical synaptic transmission, postsynaptic	29/113 (26%)	0.0010971	CDK5,CHRNA4,CHRNB2,CHRND,SEZ6,ADORA1,IGSF11,DRD2,DRD4,NLGN1,CUX2,SYNE1,NPAS4,GLRA1,GRIA1,GRID2,GRIN1,GRIN2A,GRIN2B,HTR3A,KCNK2,SHANK1,PRKAR1B,PRKCZ,CELF4,SNCA,NETO1,CHRNA6,NRXN1
GO:0007416	BP	synapse assembly	50/250 (20%)	0.00123949	CDK5,CHRNB2,CSMD2,SLITRK1,IGSF11,DOCK1,DRD2,EPHB1,ERBB4,SDK1,SLITRK3,NLGN1,SHANK2,DKK1,CUX2,GABRB3,GABRG3,PCDHB5,NPAS4,STAU2,GPM6A,GRIA1,GRID2,HTR4,LINGO4,LRRTM3,LHFPL4,NPTX1,NRCAM,CNTN5,PCDHB14,PCDHB11,PCDHB10,PCDHB4,SLC12A5,ADGRB1,ADGRB3,PCDHB16,PTPRS,ROBO2,BDNF,CLSTN2,RAB17,SNCA,SPTBN2,SYNDIG1,KIRREL3,NTNG2,SLC25A46,DCLK1,NRXN1
GO:0060079	BP	excitatory postsynaptic potential	27/104 (26%)	0.00179735	CDK5,CHRNA4,CHRNB2,CHRND,SEZ6,ADORA1,IGSF11,DRD2,NLGN1,CUX2,SYNE1,NPAS4,GLRA1,GRIA1,GRID2,GRIN1,GRIN2A,GRIN2B,HTR3A,SHANK1,PRKAR1B,PRKCZ,CELF4,SNCA,NETO1,CHRNA6,NRXN1
GO:0006813	BP	potassium ion transport	44/235 (19%)	0.00252533	HCN4,SLC24A4,ADORA1,DRD2,EDN3,ANO6,LRRC55,SLC9A8,NEDD4L,SLC24A2,KCNG2,GCK,KCNMB3,ANK2,ANK3,TRPM5,HCN1,KCNA5,KCNA7,KCND3,KCNF1,KCNH1,KCNH2,KCNK2,KCNMA1,KCNN1,KCNN2,KCNN3,KCNS3,LRRC52,NOS1,NOS3,KCNK10,SLC17A6,SLC12A5,KCNT1,DPP10,HCN2,SLC12A2,KCNAB1,KCNIP4,KCNK5,KCNB2,AKAP6,NOS1AP
GO:0098609	BP	cell-cell adhesion	126/942 (13%)	0.00252533	ADA,CDH4,CDH6,CDH8,CDH13,CDH15,PAK4,PTPRT,PKP3,SLITRK1,FAT3,COL8A2,CTNND2,IGSF11,DAB1,ADAMTS18,DLG2,CELSR2,EGFR,ELANE,SDK1,SLITRK3,NLGN1,NFASC,SCRIB,CLDN14,SLC7A11,TENM4,PCDHGA12,PCDHB5,GNAS,IZUMO1,ANK3,GRID2,CTNNA3,CD274,CD209,IGF2,ITGAE,MIA3,IZUMO1R,MUC21,LRP5,MIR141,MIR181C,AFDN,NRCAM,NT5E,CLDN11,F11R,PCDH1,PCDH12,ACTL6B,PKP2,CNTN5,PCDHB18P,LAX1,PARVA,PRKCZ,BAIAP2L1,PCDHGB7,PCDHGB6,PCDHGB5,PCD…
GO:0003008	BP	system process	231/2165 (11%)	0.00252533	ADA,HCN4,USH1C,CDK5,ABCC4,RAMP3,STUB1,CHL1,TPPP,TRIOBP,FAM107A,KLK8,CHRM2,CHRNA4,CHRNB2,CHRND,SLC24A4,LTB4R,SEZ6,LOXHD1,COPA,ADORA1,ADORA3,MYO3B,CRYAB,OR52B4,CST1,ADRA1A,NEK10,IGSF11,VPS13B,CYP11B1,CYP19A1,AKR1C1,GSDME,DRD2,DRD4,AGT,EDN3,EDNRB,EGFR,EGR2,ADM5,EPHB1,EYA1,EZH2,OR5D14,ADGRF5,ALDOA,NLGN1,SHANK2,DKK1,FOXO1,FLI1,LPIN1,SULF1,CAMTA1,CUX2,NEDD4L,SYNE1,NTSR2,SLC7A11,SLC24A2,FSCN2,LMOD1,GALR…
GO:0034329	BP	cell junction assembly	81/488 (17%)	0.00337956	CDH4,CDH6,CDH8,CDH13,CDH15,CDK5,TESK2,FAM107A,PKP3,CHRNB2,CSMD2,SLITRK1,IGSF11,DOCK1,DRD2,AGT,APLNR,EPHA3,EPHB1,ERBB4,SDK1,SLITRK3,NLGN1,SHANK2,DKK1,CUX2,CLDN14,GABRB3,GABRG3,PCDHB5,NPAS4,STAU2,GPM6A,ANK2,GRIA1,GRID2,HTR4,LINGO4,FMN1,LRRTM3,LHFPL4,KDR,SMAD3,AFDN,NPTX1,NRCAM,CLDN11,F11R,PKP2,CNTN5,RCC2,PCDHB14,PCDHB11,PCDHB10,PCDHB4,SLC12A5,ADGRB1,ADGRB3,PCDHB16,PTPRS,ROBO2,BCR,BDNF,CLSTN2,RAB17,C…
GO:0016339	BP	calcium-dependent cell-cell adhesion via plasma membrane cell adhesion molecules	15/48 (31%)	0.00352548	CDH4,CDH6,CDH8,CDH13,CDH15,NLGN1,PCDHB5,PCDH12,PCDHB14,PCDHB11,PCDHB10,PCDHB4,PCDHB16,CDH22,PCDHGB4,NRXN1
GO:0071805	BP	potassium ion transmembrane transport	40/208 (19%)	0.00421873	HCN4,SLC24A4,EDN3,ANO6,LRRC55,SLC9A8,NEDD4L,SLC24A2,KCNG2,KCNMB3,ANK2,ANK3,TRPM5,HCN1,KCNA5,KCNA7,KCND3,KCNF1,KCNH1,KCNH2,KCNK2,KCNMA1,KCNN1,KCNN2,KCNN3,KCNS3,LRRC52,KCNK10,SLC17A6,SLC12A5,KCNT1,DPP10,HCN2,SLC12A2,KCNAB1,KCNIP4,KCNK5,KCNB2,AKAP6,NOS1AP
GO:0007188	BP	adenylate cyclase-modulating G protein-coupled receptor signaling pathway	44/264 (17%)	0.00458207	RAMP3,ADCY2,PTGDR2,CHRM2,CORT,ADORA1,ADRA1A,OXER1,DRD2,DRD4,APLNR,ABCA1,ADM5,ADGRF5,LPAR3,FSHR,GALR1,GHRHR,GLP1R,GNAI1,GNAS,ADGRD1,GPR26,GRM1,GRM5,GRM8,HTR4,ADGRD2,NOS1,PDE2A,PDE4A,PF4,GNG2,PRKAR1B,PTGER3,ADGRB1,ADGRB3,RIT2,SCTR,VIPR2,CALCR,ADM2,AKAP6,GABBR2,AKAP12
GO:0007155	BP	cell adhesion	183/1473 (12%)	0.00922613	ADA,CDH4,CDH6,CDH8,CDH13,CDH15,SORBS3,CDK5,CD96,PAK4,TESK2,CD226,CHL1,TRIOBP,PTPRT,FAM107A,PKP3,SLITRK1,PARD3B,FAT3,COL5A1,COL6A3,COL8A2,COL12A1,EGFLAM,CTNND2,IGSF11,DAB1,ADAMTS18,DLG2,ACAN,DOCK1,CELSR2,EGFR,ELANE,EPHA1,EPHA3,EPHA8,EPHB1,SDK1,SLITRK3,NLGN1,IGSF9B,NFASC,SCRIB,CLDN14,SLC7A11,TENM4,PCDHGA12,PCDHB5,B4GALT1,SIGLEC7,GNAS,IZUMO1,DLL1,RGMB,ANK3,GRID2,CTNNA3,CD274,CD209,NRG1,FMN1,IGF2,ITG…
GO:0007186	BP	G protein-coupled receptor signaling pathway	114/1147 (10%)	0.0101565	ADA,TENM1,RAMP3,ADCY2,NXPH4,PTGDR2,CHRM2,SORCS1,RASGRP4,MRGPRF,MRGPRX4,SLC24A4,LTB4R,PROKR2,CORT,ADORA1,ADORA3,OR52B4,ADRA1A,GPR180,OXER1,DRD2,DRD4,AGT,APLNR,ABCA1,EDNRB,CELSR2,ADM5,TAPT1,OR5D14,ADGRF5,LPAR3,NTSR2,ALK,FSHR,TAFA5,GALR1,OR1A2,GHRHR,HCAR1,GLP1R,GLRA1,GNAI1,GNAS,GNG11,GNRHR,ADGRD1,TMEM145,GPR26,GPR39,GRID1,GRM1,GRM5,GRM8,TMOD2,HCRTR2,HTR4,OR2T3,GPR149,ADGRD2,IGF2R,KCNK2,OR5B12,OR2M2,…
GO:0048666	BP	neuron development	157/1125 (14%)	0.0118521	CDH4,ATP9A,USH1C,UST,TENM1,CDK5,PAK4,OLFM1,IGF2BP1,CHL1,STMN2,TRIOBP,PTPRT,KLK8,CHRNB2,CSMD3,SLITRK1,ARHGEF25,OLFM3,FAT3,SEZ6,SYT2,SAMD11,CTNND2,CUX1,KHDC3L,VPS13B,DAB1,DRD2,EDN3,EDNRB,CELSR2,EGFR,EGR2,EPHA3,EPHA5,EPHA8,EPHB1,EZH2,SDK1,SLITRK3,NLGN1,ZNF365,DKK1,MYO16,MYT1L,HECW1,NFASC,CUX2,NEDD4L,SYNE1,SCRIB,LPAR3,ALK,GABRB1,FSCN2,TENM4,GATA2,FBXW8,GBX1,GFRA1,STAU2,GPM6A,EPHA10,FRYL,ANK3,GRID2,PA…
GO:0031644	BP	regulation of nervous system process	27/116 (23%)	0.013966	TPPP,ADORA1,IGSF11,EGR2,NLGN1,LPIN1,CUX2,SYNE1,TENM4,GLRA1,GRIA1,GRIN1,GRIN2A,GRIN2B,GRM1,SHISA6,MTNR1B,NOS3,SHANK1,PRKAR1B,PRKCZ,CELF4,TAC1,TNR,SHISA9,MYRF,NETO1,NRXN1
GO:0001508	BP	action potential	32/169 (19%)	0.0246424	HCN4,CHRNA4,CHRNB2,ADRA1A,NEDD4L,KCNG2,KCNMB3,GLRA1,ANK2,ANK3,GRIA1,CTNNA3,HCN1,KCNA5,KCNA7,KCND3,KCNF1,KCNH2,KCNK2,KCNN2,KCNS3,MTNR1B,NOS1,NRCAM,PKP2,HCN2,SCN4A,CACNA2D1,CACNA1I,KCNB2,AKAP6,NOS1AP
GO:0007189	BP	adenylate cyclase-activating G protein-coupled receptor signaling pathway	31/178 (17%)	0.0263246	RAMP3,ADCY2,ADRA1A,ABCA1,ADM5,ADGRF5,LPAR3,FSHR,GALR1,GHRHR,GLP1R,GNAS,ADGRD1,GPR26,HTR4,ADGRD2,NOS1,PDE2A,PDE4A,PF4,GNG2,PRKAR1B,PTGER3,ADGRB1,ADGRB3,RIT2,SCTR,VIPR2,CALCR,ADM2,AKAP6
GO:0043266	BP	regulation of potassium ion transport	22/101 (22%)	0.0265327	ADORA1,DRD2,EDN3,ANO6,LRRC55,NEDD4L,KCNG2,GCK,ANK2,ANK3,KCNA5,KCNF1,KCNH2,KCNN2,KCNS3,LRRC52,NOS1,NOS3,DPP10,KCNAB1,KCNIP4,AKAP6,NOS1AP
GO:0050877	BP	nervous system process	142/1379 (10%)	0.0486769	USH1C,CDK5,CHL1,TPPP,TRIOBP,FAM107A,KLK8,CHRNA4,CHRNB2,CHRND,SLC24A4,SEZ6,LOXHD1,ADORA1,MYO3B,OR52B4,CST1,ADRA1A,IGSF11,VPS13B,GSDME,DRD2,DRD4,EGFR,EGR2,EPHB1,EYA1,OR5D14,NLGN1,SHANK2,DKK1,LPIN1,CAMTA1,CUX2,SYNE1,NTSR2,SLC7A11,SLC24A2,FSCN2,TENM4,OR1A2,GATM,GBX1,NPAS4,GJA3,CACNG4,KCNMB3,GLP1R,GLRA1,GNAS,ANK3,GRIA1,GRID2,HIPK2,GRIN1,GRIN2A,GRIN2B,GRM1,GRM5,GRM8,TMOD2,HOXC10,HOXD10,HTR3A,CPLX4,RD3,…
GO:0034702	CC	monoatomic ion channel complex	73/340 (21%)	3.38741e-08	HCN4,CHRNA4,CHRNB2,CHRND,GRIN3B,OLFM3,CLCN7,CPT1C,DLG2,ANO6,LRRC55,MICU2,GABRB1,GABRB3,GABRG3,KCNG2,CACNG4,KCNMB3,GLRA1,GRIA1,GRIA2,GRIA4,GRID1,GRID2,GRIN1,GRIN2A,GRIN2B,TRPM5,HSPA2,HTR3A,HCN1,KCNA5,KCNA7,KCND3,KCNF1,VWC2,KCNH1,KCNH2,KCNK2,KCNMA1,KCNN1,KCNS3,SHISA6,VWC2L,LRRC52,KCNK10,CNGB3,LRRC8D,CACNA2D3,SLC17A6,TRPC7,DPP10,CACHD1,CATSPERG,CACNG8,HCN2,RYR3,SCN4A,SCNN1B,SCNN1G,TRPC4,SHISA9,CACNA…
GO:0099634	CC	postsynaptic specialization membrane	46/149 (31%)	1.053e-07	PTPRT,CHRNB2,CHRND,CSMD2,SLITRK1,GRIN3B,GSG1L,IGSF11,DLG2,ERBB4,SLITRK3,NLGN1,SCRIB,GABRB1,GABRB3,CACNG4,GRIA1,GRIA2,GRIA4,GRID1,GRID2,GRIN1,GRIN2A,GRIN2B,GRM1,GRM5,LRRTM3,KCND3,KCNH1,KCNK2,SHISA6,NRCAM,SLC12A5,LRFN2,GPR158,SORCS2,LRRC4C,ADGRB3,PTPRS,CACNG8,CLSTN2,SHISA9,SYNDIG1,PRRT1,NETO1,IGSF21,SLC16A7
GO:0097060	CC	synaptic membrane	90/425 (21%)	1.21483e-07	CDH8,PTPRT,CHRM2,CHRNA4,CHRNB2,CHRND,CSMD2,SLITRK1,GRIN3B,ADORA1,ADORA3,CRYAB,GSG1L,IGSF11,DLG2,DNM1,DRD2,EGFR,STX2,ERBB4,SLITRK3,NLGN1,RPH3A,SHANK2,IGSF9B,SYNE1,SCRIB,GABRB1,GABRB3,GABRG3,ERC2,CACNG4,GLRA1,GPM6A,ANK2,ANK3,GRIA1,GRIA2,GRIA4,GRID1,GRID2,GRIN1,GRIN2A,GRIN2B,GRM1,GRM5,HTR3A,LRRTM3,HCN1,KCND3,LHFPL4,VWC2,KCNH1,KCNK2,KCNMA1,SHISA6,NRCAM,SHANK1,PDE2A,CNTN5,CACNA2D3,TENM2,SLC12A5,LRFN2,…
GO:0045211	CC	postsynaptic membrane	69/301 (23%)	5.64568e-07	PTPRT,CHRM2,CHRNA4,CHRNB2,CHRND,CSMD2,SLITRK1,GRIN3B,ADORA1,GSG1L,IGSF11,DLG2,DRD2,ERBB4,SLITRK3,NLGN1,RPH3A,SHANK2,IGSF9B,SYNE1,SCRIB,GABRB1,GABRB3,GABRG3,CACNG4,GLRA1,ANK2,ANK3,GRIA1,GRIA2,GRIA4,GRID1,GRID2,GRIN1,GRIN2A,GRIN2B,GRM1,GRM5,HTR3A,LRRTM3,HCN1,KCND3,LHFPL4,VWC2,KCNH1,KCNK2,KCNMA1,SHISA6,NRCAM,SHANK1,TENM2,SLC12A5,LRFN2,GPR158,KCTD16,SORCS2,LRRC4C,ADGRB3,PTPRS,CACNG8,CLSTN2,SLC6A11,SH…
GO:0005886	CC	plasma membrane	550/5200 (11%)	6.5349e-07	ADA,CDH4,HCN4,CDH6,RANBP9,CDH8,ATP9A,USH1C,CDH13,CDH15,TENM1,CDK5,CD96,CNKSR1,ABCC4,RAMP3,APC2,NOD1,LYPLA1,CAP2,CD226,CHL1,ADCY2,ADAP1,ADAM30,PTPRT,ERLIN2,FAM107A,PKP3,PTGDR2,PACSIN2,CHRM2,CHRNA4,CHRNB2,CHRND,SLC22A9,CSMD2,CSMD3,SLITRK1,SLC26A9,ARHGEF25,RASGRP4,ZMYND19,LYPD1,GRIN3B,MRGPRF,MRGPRX4,PARD3B,OLFM3,FAT3,SLC15A4,ANO4,SLC24A4,TMEM266,LTB4R,SEZ6,CPT1C,SYT2,NKAIN4,PROKR2,COL6A3,CPNE4,SLCO6…
GO:0071944	CC	cell periphery	593/5665 (10%)	6.95715e-07	ADA,CDH4,HCN4,CDH6,RANBP9,CDH8,ATP9A,USH1C,CDH13,CDH15,TENM1,CDK5,CD96,CNKSR1,ABCC4,RAMP3,APC2,MYL12B,NOD1,LYPLA1,CAP2,CD226,CHL1,ADCY2,ADAP1,ESM1,ADAM30,PTPRT,ERLIN2,FAM107A,ADAMTS7,PKP3,PTGDR2,PACSIN2,CHRM2,CHRNA4,CHRNB2,CHRND,SLC22A9,CSMD2,CSMD3,SLITRK1,SLC26A9,ARHGEF25,RASGRP4,ZMYND19,LYPD1,GRIN3B,MRGPRF,MRGPRX4,PARD3B,OLFM3,FAT3,SLC15A4,ANO4,SLC24A4,TMEM266,LTB4R,SEZ6,CPT1C,SYT2,COL4A2,NKAIN…
GO:0098839	CC	postsynaptic density membrane	39/121 (32%)	1.30619e-06	PTPRT,CSMD2,SLITRK1,GRIN3B,GSG1L,IGSF11,DLG2,ERBB4,SLITRK3,SCRIB,CACNG4,GRIA1,GRIA2,GRIA4,GRID1,GRID2,GRIN1,GRIN2A,GRIN2B,GRM1,GRM5,LRRTM3,KCNH1,KCNK2,SHISA6,NRCAM,LRFN2,GPR158,SORCS2,LRRC4C,ADGRB3,PTPRS,CACNG8,CLSTN2,SHISA9,SYNDIG1,PRRT1,NETO1,IGSF21,SLC16A7
GO:0043005	CC	neuron projection	189/1277 (15%)	7.77865e-06	HCN4,CDH8,USH1C,CDH13,TENM1,CDK5,OLFM1,SCGN,IGF2BP1,CHL1,ADCY2,CHAT,STMN2,TRIOBP,FAM107A,PTGDR2,CHRM2,CHRNA4,CHRNB2,CHRND,LMTK3,FAT3,SLC24A4,TMEM266,SEZ6,LOXHD1,CPT1C,CCSAP,SYT2,COPA,SYNPR,ADORA1,PACRG,ADORA3,MYO3B,CRYAB,EXOC8,CTNND2,DLG2,DRD2,DRD4,EMX2,EPHA3,EPHA5,EPHA8,EPHB1,LMTK2,NLGN1,RPH3A,SHANK2,IGSF9B,SAMD4A,KIF1B,NFASC,SYNE1,LPAR3,OSBP2,GABRB1,GABRB3,GABRG3,FSCN2,NGDN,TENM4,ERC2,GFRA1,STA…
GO:0045202	CC	synapse	224/1578 (14%)	1.43279e-05	CDH6,CDH8,USH1C,CDH13,CDH15,CDK5,APC2,OLFM1,CAP2,SCGN,IGF2BP1,COPS5,CHAT,TPPP,PTPRT,NUDT3,FAM107A,NXPH4,PACSIN2,CHRM2,CHRNA4,CHRNB2,CHRND,CSMD2,SLITRK1,ZMYND19,LYPD1,GRIN3B,AGAP1,OLFM3,SEZ6,CPT1C,SYT2,CPNE4,SYNPR,CORT,EGFLAM,ADORA1,ADORA3,CRYAB,GSG1L,CTNND2,IGSF11,PRUNE2,DAB1,DLG2,DNM1,ACAN,DOCK1,DRD2,DRD4,EGFR,EPHB1,STX2,ERBB4,EZH2,SDK1,SLITRK3,NLGN1,RPH3A,SHANK2,IGSF9B,PDZRN3,SAMD4A,KIF1B,SYNE1…
GO:1902495	CC	transmembrane transporter complex	76/457 (17%)	1.82497e-05	HCN4,CHRNA4,CHRNB2,CHRND,GRIN3B,OLFM3,CLCN7,CPT1C,DLG2,ANO6,LRRC55,MICU2,ATP6V0A2,GABRB1,GABRB3,GABRG3,KCNG2,CACNG4,KCNMB3,GLRA1,GRIA1,GRIA2,GRIA4,GRID1,GRID2,GRIN1,GRIN2A,GRIN2B,TRPM5,HSPA2,HTR3A,HCN1,ZACN,KCNA5,KCNA7,KCND3,KCNF1,VWC2,KCNH1,KCNH2,KCNK2,KCNMA1,KCNN1,KCNS3,SHISA6,VWC2L,LRRC52,ATP6V1B1,KCNK10,CNGB3,LRRC8D,CACNA2D3,SLC17A6,TRPC7,DPP10,CACHD1,CATSPERG,CACNG8,HCN2,RYR3,SCN4A,SCNN1B,SC…
GO:0036477	CC	somatodendritic compartment	132/825 (16%)	2.73586e-05	HCN4,CDK5,OLFM1,SCGN,IGF2BP1,CHL1,ADCY2,STMN2,CHRM2,CHRNA4,LMTK3,GRIN3B,FAT3,TMEM266,SEZ6,CPT1C,ADORA1,ADORA3,CRYAB,CTNND2,DLG2,DRD2,DRD4,EPHA3,EPHA5,EPHA8,EPHB1,LMTK2,NLGN1,RPH3A,SHANK2,SAMD4A,KIF1B,SYNE1,OSBP2,GABRB1,GABRB3,GABRG3,NGDN,GFRA1,STAU2,CACNG4,GLRA1,GPM6A,EPHA10,ANK3,GRIA1,GRIA2,GRIA4,GRID1,GRID2,GRIN1,GRIN2A,GRIN2B,GRM1,GRM5,TRPM5,HTR4,APOB,KLHL17,IGF1R,HCN1,RTN4RL2,KCND3,LHFPL4,KCN…
GO:1990351	CC	transporter complex	78/482 (16%)	4.464e-05	HCN4,CHRNA4,CHRNB2,CHRND,GRIN3B,OLFM3,CLCN7,CPT1C,DLG2,ANO6,LRRC55,MICU2,ATP6V0A2,GABRB1,GABRB3,GABRG3,KCNG2,CACNG4,KCNMB3,GLRA1,GRIA1,GRIA2,GRIA4,GRID1,GRID2,GRIN1,GRIN2A,GRIN2B,TRPM5,HSPA2,HTR3A,HCN1,ZACN,KCNA5,KCNA7,KCND3,KCNF1,VWC2,KCNH1,KCNH2,KCNK2,KCNMA1,KCNN1,KCNS3,SHISA6,VWC2L,LRRC52,ATP8A2,ATP6V1B1,KCNK10,CNGB3,LRRC8D,CACNA2D3,SLC17A6,TRPC7,DPP10,CACHD1,CATSPERG,CACNG8,HCN2,RYR3,SCN4A,SC…
GO:0098590	CC	plasma membrane region	179/1274 (14%)	4.88722e-05	CDH8,CDH13,CDH15,ABCC4,APC2,NOD1,ADAM30,PTPRT,FAM107A,PACSIN2,CHRM2,CHRNA4,CHRNB2,CHRND,SLC22A9,CSMD2,SLITRK1,SLC26A9,GRIN3B,PARD3B,SLC24A4,SLCO6A1,ADORA1,ADORA3,CRYAB,GSG1L,CD300LG,LYPD4,ADRA1A,IGSF11,SLC5A8,DLG2,DNM1,DRD2,ABCA1,EGFR,AMN1,TMEM17,STX2,ERBB4,SLITRK3,NLGN1,RPH3A,SHANK2,IGSF9B,IQCE,SLC9A8,NEDD4L,SYNE1,SCRIB,SLC7A11,GABRB1,GABRB3,GABRG3,ERC2,B4GALT1,CACNG4,GLRA1,GNAS,GPM6A,DLL1,ANK2,…
GO:0032281	CC	AMPA glutamate receptor complex	13/23 (57%)	7.16672e-05	OLFM3,CPT1C,CACNG4,GRIA1,GRIA2,GRIA4,GRID1,GRID2,VWC2,SHISA6,VWC2L,CACNG8,SHISA9,OLFM2
GO:0098878	CC	neurotransmitter receptor complex	18/42 (43%)	9.35034e-05	GRIN3B,OLFM3,CPT1C,CACNG4,GRIA1,GRIA2,GRIA4,GRID1,GRID2,GRIN1,GRIN2A,GRIN2B,HTR3A,VWC2,SHISA6,VWC2L,CACNG8,SHISA9,OLFM2
GO:0008328	CC	ionotropic glutamate receptor complex	17/37 (46%)	0.000141068	GRIN3B,OLFM3,CPT1C,CACNG4,GRIA1,GRIA2,GRIA4,GRID1,GRID2,GRIN1,GRIN2A,GRIN2B,VWC2,SHISA6,VWC2L,CACNG8,SHISA9,OLFM2
GO:0030054	CC	cell junction	291/2281 (13%)	0.000809077	ADA,CDH4,CDH6,CDH8,USH1C,CDH13,CDH15,SORBS3,CDK5,CNKSR1,APC2,PAK4,OLFM1,CAP2,SCGN,IGF2BP1,COPS5,CHAT,TPPP,TRIOBP,PTPRT,NUDT3,FAM107A,PKP3,NXPH4,PACSIN2,CHRM2,CHRNA4,CHRNB2,CHRND,CSMD2,SLITRK1,ZMYND19,LYPD1,GRIN3B,AGAP1,PARD3B,OLFM3,SEZ6,CPT1C,WTIP,SYT2,CPNE4,SYNPR,CORT,EGFLAM,ADORA1,ADORA3,CRYAB,GSG1L,CTNND2,IGSF11,PRUNE2,DAB1,DLG2,DNM1,ACAN,DOCK1,DRD2,DRD4,EGFR,EPHB1,STX2,ERBB4,EZH2,GJD4,SDK1,FG…
GO:0097447	CC	dendritic tree	99/603 (16%)	0.0010971	HCN4,CDK5,SCGN,IGF2BP1,CHL1,ADCY2,CHRM2,CHRNA4,LMTK3,FAT3,TMEM266,SEZ6,CPT1C,ADORA1,ADORA3,CRYAB,CTNND2,DRD2,DRD4,EPHA3,EPHA5,EPHA8,EPHB1,NLGN1,RPH3A,SHANK2,SAMD4A,KIF1B,SYNE1,OSBP2,GABRB1,GABRB3,GABRG3,NGDN,STAU2,GLRA1,GPM6A,EPHA10,ANK3,GRIA1,GRIA2,GRIA4,GRID1,GRID2,GRIN1,GRIN2A,GRIN2B,GRM1,GRM5,TRPM5,HTR4,KLHL17,HCN1,RTN4RL2,KCND3,LHFPL4,KCNH1,KCNK2,KCNN2,KIF5C,SHISA6,SKOR1,MAP2,MT3,MYO1D,NOS1,…
GO:0034703	CC	cation channel complex	43/216 (20%)	0.0013824	HCN4,DLG2,LRRC55,MICU2,KCNG2,CACNG4,KCNMB3,HSPA2,HTR3A,HCN1,KCNA5,KCNA7,KCND3,KCNF1,KCNH1,KCNH2,KCNK2,KCNMA1,KCNN1,KCNS3,LRRC52,CNGB3,CACNA2D3,TRPC7,DPP10,CACHD1,CATSPERG,CACNG8,HCN2,RYR3,SCN4A,SCNN1B,SCNN1G,TRPC4,CACNA1E,CACNA2D1,KCNAB1,KCNIP4,CACNA1I,CACNA1H,CACNA2D2,KCNB2,AKAP6
GO:0098794	CC	postsynapse	118/744 (16%)	0.00163999	CDK5,APC2,CAP2,IGF2BP1,TPPP,PTPRT,CHRM2,CHRNA4,CHRNB2,CHRND,CSMD2,SLITRK1,GRIN3B,AGAP1,SEZ6,CPT1C,ADORA1,CRYAB,GSG1L,CTNND2,IGSF11,DLG2,DOCK1,DRD2,DRD4,ERBB4,SLITRK3,NLGN1,RPH3A,SHANK2,IGSF9B,SYNE1,SCRIB,GABRB1,GABRB3,GABRG3,SLC24A2,NGDN,NPAS4,STAU2,CACNG4,GLRA1,GPM6A,ANK2,ANK3,GRIA1,GRIA2,GRIA4,GRID1,GRID2,GRIN1,GRIN2A,GRIN2B,GRM1,GRM5,HTR3A,HTR4,KLHL17,LRRTM3,HCN1,KCND3,LHFPL4,VWC2,KCNH1,KCNK2,…
GO:0030425	CC	dendrite	98/601 (16%)	0.00170588	HCN4,CDK5,SCGN,IGF2BP1,CHL1,ADCY2,CHRM2,CHRNA4,LMTK3,FAT3,TMEM266,SEZ6,CPT1C,ADORA1,ADORA3,CRYAB,CTNND2,DRD2,DRD4,EPHA3,EPHA5,EPHA8,EPHB1,NLGN1,RPH3A,SHANK2,SAMD4A,KIF1B,SYNE1,OSBP2,GABRB1,GABRB3,GABRG3,NGDN,STAU2,GLRA1,GPM6A,EPHA10,ANK3,GRIA1,GRIA2,GRIA4,GRID1,GRID2,GRIN1,GRIN2A,GRIN2B,GRM1,GRM5,TRPM5,HTR4,KLHL17,HCN1,RTN4RL2,KCND3,LHFPL4,KCNH1,KCNK2,KCNN2,KIF5C,SHISA6,SKOR1,MAP2,MT3,MYO1D,NOS1,…
GO:0043025	CC	neuronal cell body	78/478 (16%)	0.00246574	CDK5,OLFM1,IGF2BP1,STMN2,CHRM2,CHRNA4,GRIN3B,TMEM266,SEZ6,ADORA1,CRYAB,CTNND2,DLG2,DRD2,EPHA5,LMTK2,SHANK2,GFRA1,STAU2,GLRA1,GPM6A,GRIA1,GRIA2,GRIA4,GRM5,TRPM5,APOB,KLHL17,IGF1R,HCN1,RTN4RL2,KCND3,KCNH1,KCNK2,KCNN1,KCNN2,KCNN3,KIF5C,SKOR1,MAP2,MYO1D,NEUROG1,PDYN,PRKCZ,SLC4A10,SLC12A5,RPTOR,SORCS2,SHTN1,CPNE5,PTPRF,PTPRS,RAP1GAP,CX3CL1,RAB17,VPS16,SLC12A2,SLC22A3,SNCA,SPTBN2,SRD5A2,TAC1,TACR3,TH,U…
GO:0042995	CC	cell projection	280/2323 (12%)	0.00252533	HCN4,CDH8,USH1C,CDH13,TENM1,CDK5,APC2,OLFM1,SCGN,IGF2BP1,CHL1,ADCY2,CHAT,STMN2,TRIOBP,FAM107A,PTGDR2,PACSIN2,CHRM2,CHRNA4,CHRNB2,CHRND,LMTK3,FAT3,SLC24A4,TMEM266,SEZ6,LOXHD1,CPT1C,TEKTL1,CCSAP,SYT2,COPA,SYNPR,EGFLAM,ADORA1,PACRG,ADORA3,MYO3B,CRYAB,DNAH2,EXOC8,CTNND2,CCDC13,IQUB,AK8,TTLL11,TRPV3,DLG2,DNM1,DRD2,DRD4,EGFR,AMN1,TMEM17,EMX2,TAPT1,EPHA3,EPHA5,EPHA8,EPHB1,STX2,LMTK2,ATG14,NLGN1,RPH3A,SH…
GO:0098797	CC	plasma membrane protein complex	86/570 (15%)	0.00257601	CDH4,HCN4,CDH6,CDH8,CDH13,CDH15,RAMP3,APC2,CHRNA4,CHRNB2,CHRND,GRIN3B,OLFM3,CPT1C,DLG2,DRD2,EGFR,LRRC55,GJD4,KCNG2,GFRA1,GJA3,CACNG4,KCNMB3,GNAI1,GNAS,GNG11,GRIA1,GRIA2,GRIA4,GRID1,GRID2,GRIN1,GRIN2A,GRIN2B,GRM1,HSPA2,HTR3A,IGF1R,HCN1,IL2RB,ITGAE,KCNA5,KCNA7,KCND3,KCNF1,VWC2,KCNH1,KCNH2,KCNK2,KCNMA1,KCNN1,KCNS3,SHISA6,VWC2L,LRP5,LRRC52,DUOX2,SNTG1,GNG2,CACNA2D3,DPP10,CACHD1,CATSPERG,CACNG8,HCN2,S…
GO:0120025	CC	plasma membrane bounded cell projection	265/2205 (12%)	0.00377305	HCN4,CDH8,USH1C,CDH13,TENM1,CDK5,APC2,OLFM1,SCGN,IGF2BP1,CHL1,ADCY2,CHAT,STMN2,TRIOBP,FAM107A,PTGDR2,PACSIN2,CHRM2,CHRNA4,CHRNB2,CHRND,LMTK3,FAT3,SLC24A4,TMEM266,SEZ6,LOXHD1,CPT1C,TEKTL1,CCSAP,SYT2,COPA,SYNPR,ADORA1,PACRG,ADORA3,MYO3B,CRYAB,DNAH2,EXOC8,CTNND2,IQUB,AK8,TTLL11,TRPV3,DLG2,DRD2,DRD4,EGFR,AMN1,TMEM17,EMX2,TAPT1,EPHA3,EPHA5,EPHA8,EPHB1,STX2,LMTK2,ATG14,NLGN1,RPH3A,SHANK2,IGSF9B,SAMD4A,…
GO:0044297	CC	cell body	84/542 (15%)	0.00452376	CDK5,OLFM1,IGF2BP1,STMN2,CHRM2,CHRNA4,GRIN3B,TMEM266,ZPBP2,SEZ6,ADORA1,PACRG,CRYAB,CTNND2,DLG2,DRD2,EPHA5,LMTK2,SHANK2,GFRA1,STAU2,CACNG4,GLRA1,GPM6A,GRIA1,GRIA2,GRIA4,GRM5,TRPM5,APOB,KLHL17,IGF1R,HCN1,RTN4RL2,KCND3,KCNH1,KCNK2,KCNN1,KCNN2,KCNN3,KIF5C,SKOR1,MAP2,MYO1D,NEUROG1,PDYN,PRKCZ,SLC4A10,SLC12A5,RPTOR,SORCS2,SHTN1,CPNE5,PTPRF,PTPRS,RAP1GAP,RIT2,CX3CL1,RAB17,VPS16,SLC12A2,SLC22A3,SNCA,SPTBN…
GO:0008076	CC	voltage-gated potassium channel complex	22/87 (25%)	0.00605679	HCN4,DLG2,LRRC55,KCNG2,KCNMB3,HCN1,KCNA5,KCNA7,KCND3,KCNF1,KCNH1,KCNH2,KCNK2,KCNMA1,KCNN1,KCNS3,LRRC52,DPP10,HCN2,KCNAB1,KCNIP4,KCNB2
GO:0099572	CC	postsynaptic specialization	69/376 (18%)	0.00672453	CDK5,CAP2,PTPRT,CHRNB2,CHRND,CSMD2,SLITRK1,GRIN3B,GSG1L,CTNND2,IGSF11,DLG2,ERBB4,SLITRK3,NLGN1,SHANK2,IGSF9B,SCRIB,GABRB1,GABRB3,CACNG4,GRIA1,GRIA2,GRIA4,GRID1,GRID2,GRIN1,GRIN2A,GRIN2B,GRM1,GRM5,KLHL17,LRRTM3,KCND3,LHFPL4,KCNH1,KCNK2,SHISA6,NEFH,NOS1,NRCAM,SHANK1,PRKCZ,SLC12A5,LRFN2,ADGRB1,GPR158,SORCS2,LRRC4C,ADGRB3,PTPRS,CACNG8,BCR,CLSTN2,SHISA9,BAALC,SYNDIG1,PRRT1,CAMK2A,NETO1,SYN3,CAPZB,IGSF…
GO:0032279	CC	asymmetric synapse	65/357 (18%)	0.0154946	CDK5,CAP2,PTPRT,CHRM2,CSMD2,SLITRK1,GRIN3B,ADORA1,GSG1L,CTNND2,IGSF11,DLG2,ERBB4,SLITRK3,NLGN1,SHANK2,IGSF9B,SCRIB,CACNG4,GRIA1,GRIA2,GRIA4,GRID1,GRID2,GRIN1,GRIN2A,GRIN2B,GRM1,GRM5,KLHL17,LRRTM3,KCNH1,KCNK2,SHISA6,NEFH,NOS1,NRCAM,SHANK1,PRKCZ,LRFN2,ADGRB1,GPR158,SORCS2,LRRC4C,ADGRB3,PTPRS,CACNG8,BCR,CLSTN2,SHISA9,BAALC,SYNDIG1,PRRT1,CAMK2A,NETO1,SYN3,CAPZB,IGSF21,PPFIA2,KALRN,RPL14,DGKI,SLC16A7,…
GO:0098802	CC	plasma membrane signaling receptor complex	34/181 (19%)	0.0168002	RAMP3,CHRNA4,CHRNB2,CHRND,GRIN3B,OLFM3,CPT1C,DRD2,CACNG4,GRIA1,GRIA2,GRIA4,GRID1,GRID2,GRIN1,GRIN2A,GRIN2B,GRM1,HTR3A,IGF1R,IL2RB,ITGAE,VWC2,SHISA6,VWC2L,CACNG8,TRAF3,TYK2,SHISA9,CALCR,SKAP1,CHRNA6,CD247,OLFM2,GABBR2
GO:0098984	CC	neuron to neuron synapse	69/394 (18%)	0.0258319	CDK5,CAP2,PTPRT,CHRM2,CSMD2,SLITRK1,GRIN3B,ADORA1,GSG1L,CTNND2,IGSF11,DLG2,ERBB4,SLITRK3,NLGN1,SHANK2,IGSF9B,SCRIB,CACNG4,GRIA1,GRIA2,GRIA4,GRID1,GRID2,GRIN1,GRIN2A,GRIN2B,GRM1,GRM5,KLHL17,LRRTM3,KCNH1,KCNK2,SHISA6,NEFH,NOS1,NRCAM,SHANK1,PDYN,PRKAR1B,PRKCZ,LRFN2,ADGRB1,GPR158,SORCS2,LRRC4C,ADGRB3,PTPRS,CACNG8,BCR,CLSTN2,SHISA9,BAALC,SYNDIG1,PRRT1,CAMK2A,NETO1,SYN3,CAPZB,IGSF21,PPFIA2,KALRN,RPL14,…
GO:0014069	CC	postsynaptic density	62/342 (18%)	0.0258319	CDK5,CAP2,PTPRT,CSMD2,SLITRK1,GRIN3B,GSG1L,CTNND2,IGSF11,DLG2,ERBB4,SLITRK3,NLGN1,SHANK2,IGSF9B,SCRIB,CACNG4,GRIA1,GRIA2,GRIA4,GRID1,GRID2,GRIN1,GRIN2A,GRIN2B,GRM1,GRM5,KLHL17,LRRTM3,KCNH1,KCNK2,SHISA6,NEFH,NOS1,NRCAM,SHANK1,PRKCZ,LRFN2,ADGRB1,GPR158,SORCS2,LRRC4C,ADGRB3,PTPRS,CACNG8,BCR,CLSTN2,SHISA9,BAALC,SYNDIG1,PRRT1,CAMK2A,NETO1,SYN3,CAPZB,IGSF21,PPFIA2,KALRN,RPL14,DGKI,SLC16A7,DCLK1,MAGI2,I…
GO:0034705	CC	potassium channel complex	22/98 (22%)	0.0439799	HCN4,DLG2,LRRC55,KCNG2,KCNMB3,HCN1,KCNA5,KCNA7,KCND3,KCNF1,KCNH1,KCNH2,KCNK2,KCNMA1,KCNN1,KCNS3,LRRC52,DPP10,HCN2,KCNAB1,KCNIP4,KCNB2
GO:0015267	MF	channel activity	83/482 (17%)	2.43662e-06	BCL2L10,HCN4,CHRNA4,CHRNB2,CHRND,SLC26A9,GRIN3B,CLCN6,CLCN7,ANO4,SLC24A4,SLC5A8,TRPV3,GSDME,ANO6,LRRC55,GJD4,GABRB1,GABRB3,GABRG3,SLC24A2,KCNG2,GJA3,CACNG4,KCNMB3,GLRA1,GPM6A,GRIA1,GRIA2,GRIA4,GRID1,GRID2,GRIN1,GRIN2A,GRIN2B,TRPM5,HTR3A,HCN1,ZACN,KCNA5,KCNA7,KCND3,KCNF1,KCNH1,KCNH2,KCNK2,KCNMA1,KCNN1,KCNN2,KCNN3,KCNS3,LRRC52,OCA2,KCNK10,CNGB3,LRRC8D,CACNA2D3,SLC17A6,TRPC7,SLC12A5,KCNT1,CACHD1,CAC…
GO:0022803	MF	passive transmembrane transporter activity	83/482 (17%)	2.43662e-06	BCL2L10,HCN4,CHRNA4,CHRNB2,CHRND,SLC26A9,GRIN3B,CLCN6,CLCN7,ANO4,SLC24A4,SLC5A8,TRPV3,GSDME,ANO6,LRRC55,GJD4,GABRB1,GABRB3,GABRG3,SLC24A2,KCNG2,GJA3,CACNG4,KCNMB3,GLRA1,GPM6A,GRIA1,GRIA2,GRIA4,GRID1,GRID2,GRIN1,GRIN2A,GRIN2B,TRPM5,HTR3A,HCN1,ZACN,KCNA5,KCNA7,KCND3,KCNF1,KCNH1,KCNH2,KCNK2,KCNMA1,KCNN1,KCNN2,KCNN3,KCNS3,LRRC52,OCA2,KCNK10,CNGB3,LRRC8D,CACNA2D3,SLC17A6,TRPC7,SLC12A5,KCNT1,CACHD1,CAC…
GO:0005216	MF	monoatomic ion channel activity	77/425 (18%)	4.59025e-06	HCN4,CHRNA4,CHRNB2,CHRND,SLC26A9,GRIN3B,CLCN6,CLCN7,ANO4,SLC24A4,SLC5A8,TRPV3,ANO6,LRRC55,GABRB1,GABRB3,GABRG3,SLC24A2,KCNG2,CACNG4,KCNMB3,GLRA1,GPM6A,GRIA1,GRIA2,GRIA4,GRID1,GRID2,GRIN1,GRIN2A,GRIN2B,TRPM5,HTR3A,HCN1,ZACN,KCNA5,KCNA7,KCND3,KCNF1,KCNH1,KCNH2,KCNK2,KCNMA1,KCNN1,KCNN2,KCNN3,KCNS3,LRRC52,OCA2,KCNK10,CNGB3,LRRC8D,CACNA2D3,SLC17A6,TRPC7,KCNT1,CACHD1,CACNG8,HCN2,RYR3,SCN4A,SCNN1B,SCNN1…
GO:0022836	MF	gated channel activity	62/300 (21%)	4.6017e-06	HCN4,CHRNA4,CHRNB2,CHRND,GRIN3B,CLCN6,CLCN7,ANO4,ANO6,LRRC55,GABRB1,GABRB3,GABRG3,KCNG2,CACNG4,KCNMB3,GLRA1,GRIA1,GRIA2,GRIA4,GRID1,GRID2,GRIN1,GRIN2A,GRIN2B,TRPM5,HTR3A,HCN1,ZACN,KCNA5,KCNA7,KCND3,KCNF1,KCNH1,KCNH2,KCNK2,KCNMA1,KCNN1,KCNN2,KCNN3,KCNS3,LRRC52,KCNK10,CNGB3,CACNA2D3,KCNT1,CACHD1,CACNG8,HCN2,RYR3,SCNN1B,SCNN1G,CACNA1E,CACNA2D1,KCNAB1,KCNK5,CACNA1I,CACNA1H,CHRNA6,TRPA1,CACNA2D2,KCNB2
GO:0030594	MF	neurotransmitter receptor activity	26/90 (29%)	2.27073e-05	CHRM2,CHRNA4,CHRNB2,CHRND,GRIN3B,DRD2,DRD4,GABRB1,GABRB3,GABRG3,GLRA1,GRIA1,GRIA2,GRIA4,GRID1,GRID2,GRIN1,GRIN2A,GRIN2B,GRM1,GRM5,HTR3A,HTR4,GPR158,KCTD16,CHRNA6
GO:0098960	MF	postsynaptic neurotransmitter receptor activity	22/66 (33%)	3.57646e-05	CHRM2,CHRNA4,CHRNB2,CHRND,GRIN3B,DRD2,DRD4,GABRB1,GABRG3,GLRA1,GRIA1,GRIA2,GRIA4,GRID1,GRID2,GRIN2A,GRIN2B,GRM1,GRM5,HTR3A,KCTD16,CHRNA6
GO:0005261	MF	monoatomic cation channel activity	61/327 (19%)	7.38291e-05	HCN4,CHRNA4,CHRNB2,CHRND,GRIN3B,SLC24A4,TRPV3,ANO6,LRRC55,SLC24A2,KCNG2,CACNG4,KCNMB3,GPM6A,GRIA1,GRIA2,GRIN1,GRIN2A,GRIN2B,TRPM5,HTR3A,HCN1,ZACN,KCNA5,KCNA7,KCND3,KCNF1,KCNH1,KCNH2,KCNK2,KCNMA1,KCNN1,KCNN2,KCNN3,KCNS3,LRRC52,KCNK10,CNGB3,CACNA2D3,TRPC7,KCNT1,CACHD1,CACNG8,HCN2,RYR3,SCN4A,SCNN1B,SCNN1G,TRPC4,CACNA1E,CACNA2D1,KCNAB1,TRPM3,KCNIP4,KCNK5,CACNA1I,CACNA1H,CHRNA6,TRPA1,CACNA2D2,KCNB2
GO:0005244	MF	voltage-gated monoatomic ion channel activity	39/165 (24%)	0.000141068	HCN4,GRIN3B,CLCN6,CLCN7,ANO6,LRRC55,KCNG2,CACNG4,GRIN1,GRIN2A,GRIN2B,HCN1,KCNA5,KCNA7,KCND3,KCNF1,KCNH1,KCNH2,KCNK2,KCNMA1,KCNN1,KCNN2,KCNN3,KCNS3,LRRC52,KCNK10,CACNA2D3,KCNT1,CACHD1,CACNG8,HCN2,CACNA1E,CACNA2D1,KCNAB1,KCNK5,CACNA1I,CACNA1H,CACNA2D2,KCNB2
GO:0022832	MF	voltage-gated channel activity	39/167 (23%)	0.000190245	HCN4,GRIN3B,CLCN6,CLCN7,ANO6,LRRC55,KCNG2,CACNG4,GRIN1,GRIN2A,GRIN2B,HCN1,KCNA5,KCNA7,KCND3,KCNF1,KCNH1,KCNH2,KCNK2,KCNMA1,KCNN1,KCNN2,KCNN3,KCNS3,LRRC52,KCNK10,CACNA2D3,KCNT1,CACHD1,CACNG8,HCN2,CACNA1E,CACNA2D1,KCNAB1,KCNK5,CACNA1I,CACNA1H,CACNA2D2,KCNB2
GO:0022834	MF	ligand-gated channel activity	38/178 (21%)	0.000725032	HCN4,CHRNA4,CHRNB2,CHRND,GRIN3B,ANO4,ANO6,GABRB1,GABRB3,GABRG3,KCNMB3,GLRA1,GRIA1,GRIA2,GRIA4,GRID1,GRID2,GRIN1,GRIN2A,GRIN2B,TRPM5,HTR3A,HCN1,ZACN,KCNH2,KCNK2,KCNMA1,KCNN1,KCNN2,KCNN3,CNGB3,KCNT1,HCN2,RYR3,SCNN1B,SCNN1G,CHRNA6,TRPA1
GO:0022824	MF	transmitter-gated monoatomic ion channel activity	18/57 (32%)	0.00100097	CHRNA4,CHRNB2,CHRND,GRIN3B,GABRB1,GABRB3,GABRG3,GLRA1,GRIA1,GRIA2,GRIA4,GRID1,GRID2,GRIN1,GRIN2A,GRIN2B,HTR3A,CHRNA6
GO:0022835	MF	transmitter-gated channel activity	18/57 (32%)	0.00100097	CHRNA4,CHRNB2,CHRND,GRIN3B,GABRB1,GABRB3,GABRG3,GLRA1,GRIA1,GRIA2,GRIA4,GRID1,GRID2,GRIN1,GRIN2A,GRIN2B,HTR3A,CHRNA6
GO:0015276	MF	ligand-gated monoatomic ion channel activity	37/176 (21%)	0.0012049	HCN4,CHRNA4,CHRNB2,CHRND,GRIN3B,ANO4,ANO6,GABRB1,GABRB3,GABRG3,KCNMB3,GLRA1,GRIA1,GRIA2,GRIA4,GRID1,GRID2,GRIN1,GRIN2A,GRIN2B,TRPM5,HTR3A,HCN1,ZACN,KCNH2,KCNMA1,KCNN1,KCNN2,KCNN3,CNGB3,KCNT1,HCN2,RYR3,SCNN1B,SCNN1G,CHRNA6,TRPA1
GO:0004888	MF	transmembrane signaling receptor activity	116/1122 (10%)	0.00135823	RAMP3,PTPRT,PTGDR2,CHRM2,CHRNA4,CHRNB2,CHRND,SORCS1,GRIN3B,MRGPRF,MRGPRX4,LTB4R,PROKR2,ADORA1,ADORA3,OR52B4,CD300LG,ADRA1A,OXER1,DRD2,DRD4,APLNR,ABCA1,EDNRB,CELSR2,EGFR,TAPT1,EPHA1,EPHA3,EPHA5,EPHA8,EPHB1,ERBB4,OR5D14,ADGRF5,FGFR4,FLT1,LPAR3,NTSR2,ALK,FSHR,GABRB1,GABRB3,GABRG3,GALR1,OR1A2,GFRA1,GHRHR,HCAR1,GLP1R,GLRA1,GNRHR,ADGRD1,EPHA10,GPR26,GPR39,GRIA1,GRIA2,GRIA4,GRID1,GRID2,GRIN1,GRIN2A,GRIN…
GO:0099529	MF	neurotransmitter receptor activity involved in regulation of postsynaptic membrane potential	17/53 (32%)	0.00183769	CHRNA4,CHRNB2,CHRND,GRIN3B,GABRB1,GABRG3,GLRA1,GRIA1,GRIA2,GRIA4,GRID1,GRID2,GRIN2A,GRIN2B,HTR3A,KCTD16,CHRNA6
GO:0005230	MF	extracellular ligand-gated monoatomic ion channel activity	19/67 (28%)	0.00191256	CHRNA4,CHRNB2,CHRND,GRIN3B,GABRB1,GABRB3,GABRG3,GLRA1,GRIA1,GRIA2,GRIA4,GRID1,GRID2,GRIN1,GRIN2A,GRIN2B,HTR3A,ZACN,CHRNA6
GO:0046873	MF	metal ion transmembrane transporter activity	71/430 (17%)	0.00205828	HCN4,GRIN3B,SLC24A4,SLC5A8,TRPV3,LRRC55,SLC9A8,SLC24A2,KCNG2,SLC13A4,CACNG4,KCNMB3,GPM6A,GRIA1,GRIN1,GRIN2A,GRIN2B,TRPM5,HCN1,KCNA5,KCNA7,KCND3,KCNF1,KCNH1,KCNH2,KCNK2,KCNMA1,KCNN1,KCNN2,KCNN3,KCNS3,LRRC52,SLC11A2,KCNK10,SLC6A20,CNNM2,SLC38A4,CACNA2D3,SLC17A6,TRPC7,SLC4A10,SLC12A5,KCNT1,CACHD1,CACNG8,HCN2,RYR3,SCN4A,SCNN1B,SCNN1G,SLC5A1,SLC6A11,SLC6A13,SLC10A2,SLC12A2,SLC22A1,TRPC4,CACNA1E,CACNA2…
GO:0004930	MF	G protein-coupled receptor activity	68/716 (9%)	0.00206626	RAMP3,PTGDR2,CHRM2,SORCS1,MRGPRF,MRGPRX4,LTB4R,PROKR2,ADORA1,ADORA3,OR52B4,ADRA1A,OXER1,DRD2,DRD4,APLNR,EDNRB,CELSR2,TAPT1,OR5D14,ADGRF5,LPAR3,NTSR2,FSHR,GABRB1,GALR1,OR1A2,GHRHR,HCAR1,GLP1R,GNRHR,ADGRD1,GPR26,GPR39,GRID1,GRM1,GRM5,GRM8,HCRTR2,HTR4,OR2T3,GPR149,ADGRD2,OR5B12,OR2M2,OR9K2,MTNR1B,NMBR,P2RY13,GPR85,PTGER3,ADGRB1,GPR158,KCTD16,SORCS2,ADGRB3,BDKRB1,SCTR,SSTR1,SSTR5,ELOVL4,TACR3,VIPR2,C…
GO:1904315	MF	transmitter-gated monoatomic ion channel activity involved in regulation of postsynaptic membrane potential	16/50 (32%)	0.0026142	CHRNA4,CHRNB2,CHRND,GRIN3B,GABRB1,GABRG3,GLRA1,GRIA1,GRIA2,GRIA4,GRID1,GRID2,GRIN2A,GRIN2B,HTR3A,CHRNA6
GO:0022843	MF	voltage-gated monoatomic cation channel activity	32/139 (23%)	0.00266366	HCN4,LRRC55,KCNG2,CACNG4,HCN1,KCNA5,KCNA7,KCND3,KCNF1,KCNH1,KCNH2,KCNK2,KCNMA1,KCNN1,KCNN2,KCNN3,KCNS3,LRRC52,KCNK10,CACNA2D3,KCNT1,CACHD1,CACNG8,HCN2,CACNA1E,CACNA2D1,KCNAB1,KCNK5,CACNA1I,CACNA1H,CACNA2D2,KCNB2
GO:0015075	MF	monoatomic ion transmembrane transporter activity	98/718 (14%)	0.0043646	HCN4,CHRNA4,CHRNB2,CHRND,SLC26A9,GRIN3B,CLCN6,CLCN7,SLC15A4,ANO4,SLC24A4,SLC5A8,TRPV3,ANO6,LRRC55,SLC9A8,ATP6V0A2,GABRB1,GABRB3,GABRG3,SLC24A2,KCNG2,SLC13A4,CACNG4,KCNMB3,GLRA1,GPM6A,GRIA1,GRIA2,GRIA4,GRID1,GRID2,GRIN1,GRIN2A,GRIN2B,TRPM5,HTR3A,HCN1,ZACN,KCNA5,KCNA7,KCND3,KCNF1,KCNH1,KCNH2,KCNK2,KCNMA1,KCNN1,KCNN2,KCNN3,KCNS3,LRRC52,SLC11A2,OCA2,ATP6V1B1,KCNK10,CNGB3,SLC6A20,CNNM2,SLC38A4,LRRC8D,…
GO:0005249	MF	voltage-gated potassium channel activity	23/95 (24%)	0.00551012	HCN4,LRRC55,KCNG2,HCN1,KCNA5,KCNA7,KCND3,KCNF1,KCNH1,KCNH2,KCNK2,KCNMA1,KCNN1,KCNN2,KCNN3,KCNS3,LRRC52,KCNK10,KCNT1,HCN2,KCNAB1,KCNK5,KCNB2
GO:0099094	MF	ligand-gated monoatomic cation channel activity	28/130 (22%)	0.00736783	HCN4,CHRNA4,CHRNB2,CHRND,ANO6,KCNMB3,GRIA1,GRIA2,GRIN1,GRIN2A,GRIN2B,TRPM5,HTR3A,HCN1,ZACN,KCNH2,KCNMA1,KCNN1,KCNN2,KCNN3,CNGB3,KCNT1,HCN2,RYR3,SCNN1B,SCNN1G,CHRNA6,TRPA1
GO:0015079	MF	potassium ion transmembrane transporter activity	32/154 (21%)	0.0073714	HCN4,SLC24A4,LRRC55,SLC9A8,SLC24A2,KCNG2,KCNMB3,TRPM5,HCN1,KCNA5,KCNA7,KCND3,KCNF1,KCNH1,KCNH2,KCNK2,KCNMA1,KCNN1,KCNN2,KCNN3,KCNS3,LRRC52,KCNK10,SLC17A6,SLC12A5,KCNT1,HCN2,SLC12A2,KCNAB1,KCNIP4,KCNK5,KCNB2
GO:0008066	MF	glutamate receptor activity	12/25 (48%)	0.0073951	GRIN3B,GRIA1,GRIA2,GRIA4,GRID1,GRID2,GRIN1,GRIN2A,GRIN2B,GRM1,GRM5,GRM8
GO:0005509	MF	calcium ion binding	93/668 (14%)	0.0089882	BCL2L10,CDH4,CDH6,CDH8,CDH13,CDH15,SCGN,CAPN9,RASGRP4,FAT3,EGFLAM,CABP7,CELSR2,F7,F10,MICU2,RPH3A,NINL,SULF1,PCDHGA12,PCDHB5,DLL1,GRIN1,TRPM5,EHD4,JAG2,LPL,NELL2,DUOX2,PCDH1,PCDH12,HPCAL4,PON1,PCDHB18P,CRTAC1,STAB2,PCDHGB7,PCDHGB6,PCDHGB5,PCDHGB3,PCDHGB2,PCDHGB1,PCDHGA11,PCDHGA10,PCDHGA9,PCDHGA7,PCDHGA6,PCDHGA5,PCDHGA4,PCDHGA3,PCDHGA2,PCDHGA1,PCDHB14,PCDHB11,PCDHB10,PCDHB7,PCDHB4,PCDHAC2,PCDHAC1,…
GO:0008528	MF	G protein-coupled peptide receptor activity	21/111 (19%)	0.00930612	RAMP3,SORCS1,LTB4R,PROKR2,APLNR,EDNRB,NTSR2,FSHR,GALR1,GHRHR,GLP1R,HCRTR2,NMBR,SORCS2,BDKRB1,SCTR,SSTR1,SSTR5,TACR3,VIPR2,CALCR,MCHR2
GO:0005267	MF	potassium channel activity	26/120 (22%)	0.0129188	HCN4,LRRC55,KCNG2,KCNMB3,TRPM5,HCN1,KCNA5,KCNA7,KCND3,KCNF1,KCNH1,KCNH2,KCNK2,KCNMA1,KCNN1,KCNN2,KCNN3,KCNS3,LRRC52,KCNK10,KCNT1,HCN2,KCNAB1,KCNIP4,KCNK5,KCNB2
GO:0004971	MF	AMPA glutamate receptor activity	5/5 (100%)	0.0132111	GRIA1,GRIA2,GRIA4,GRID1,GRID2
GO:0001653	MF	peptide receptor activity	21/116 (18%)	0.0154946	RAMP3,SORCS1,LTB4R,PROKR2,APLNR,EDNRB,NTSR2,FSHR,GALR1,GHRHR,GLP1R,HCRTR2,NMBR,SORCS2,BDKRB1,SCTR,SSTR1,SSTR5,TACR3,VIPR2,CALCR,MCHR2
GO:0008324	MF	monoatomic cation transmembrane transporter activity	83/610 (14%)	0.0222598	HCN4,CHRNA4,CHRNB2,CHRND,GRIN3B,SLC15A4,SLC24A4,SLC5A8,TRPV3,ANO6,LRRC55,SLC9A8,ATP6V0A2,SLC24A2,KCNG2,SLC13A4,CACNG4,KCNMB3,GPM6A,GRIA1,GRIA2,GRIN1,GRIN2A,GRIN2B,TRPM5,HTR3A,HCN1,ZACN,KCNA5,KCNA7,KCND3,KCNF1,KCNH1,KCNH2,KCNK2,KCNMA1,KCNN1,KCNN2,KCNN3,KCNS3,LRRC52,SLC11A2,ATP6V1B1,KCNK10,CNGB3,SLC6A20,CNNM2,SLC38A4,CACNA2D3,SLC17A6,TRPC7,SLC4A10,SLC12A5,KCNT1,CACHD1,CACNG8,HCN2,RYR3,SCN4A,SCNN1B,…
GO:0004970	MF	glutamate-gated receptor activity	9/17 (53%)	0.0258319	GRIN3B,GRIA1,GRIA2,GRIA4,GRID1,GRID2,GRIN1,GRIN2A,GRIN2B
GO:0015459	MF	potassium channel regulator activity	15/57 (26%)	0.0380765	DRD2,DRD4,LRRC55,NEDD4L,KCNG2,KCNMB3,KCNF1,KCNK2,KCNS3,LRRC52,PRKCZ,DPP10,KCNAB1,KCNIP4,KCNB2
GO:0038023	MF	signaling receptor activity	130/1343 (10%)	0.0380765	RAMP3,NOD1,CD226,PTPRT,PTGDR2,CHRM2,CHRNA4,CHRNB2,CHRND,SORCS1,GRIN3B,MRGPRF,MRGPRX4,LTB4R,PROKR2,ADORA1,ADORA3,OR52B4,CD300LG,ADRA1A,OXER1,DRD2,DRD4,APLNR,ABCA1,EDNRB,CELSR2,EGFR,TAPT1,EPHA1,EPHA3,EPHA5,EPHA8,EPHB1,ERBB4,OR5D14,ADGRF5,FGFR4,NLGN1,FLT1,LPAR3,NTSR2,ALK,FSHR,GABRB1,GABRB3,GABRG3,GALR1,OR1A2,GFRA1,GHRHR,SIGLEC7,HCAR1,GLP1R,GLRA1,GNRHR,ADGRD1,EPHA10,GPR26,RGMB,DCBLD1,GPR39,GRIA1,GRIA…
GO:0060089	MF	molecular transducer activity	130/1343 (10%)	0.0380765	RAMP3,NOD1,CD226,PTPRT,PTGDR2,CHRM2,CHRNA4,CHRNB2,CHRND,SORCS1,GRIN3B,MRGPRF,MRGPRX4,LTB4R,PROKR2,ADORA1,ADORA3,OR52B4,CD300LG,ADRA1A,OXER1,DRD2,DRD4,APLNR,ABCA1,EDNRB,CELSR2,EGFR,TAPT1,EPHA1,EPHA3,EPHA5,EPHA8,EPHB1,ERBB4,OR5D14,ADGRF5,FGFR4,NLGN1,FLT1,LPAR3,NTSR2,ALK,FSHR,GABRB1,GABRB3,GABRG3,GALR1,OR1A2,GFRA1,GHRHR,SIGLEC7,HCAR1,GLP1R,GLRA1,GNRHR,ADGRD1,EPHA10,GPR26,RGMB,DCBLD1,GPR39,GRIA1,GRIA…
GO:0022890	MF	inorganic cation transmembrane transporter activity	78/574 (14%)	0.0498963	HCN4,GRIN3B,SLC15A4,SLC24A4,SLC5A8,TRPV3,LRRC55,SLC9A8,ATP6V0A2,SLC24A2,KCNG2,SLC13A4,CACNG4,KCNMB3,GPM6A,GRIA1,GRIA2,GRIA4,GRID1,GRID2,GRIN1,GRIN2A,GRIN2B,TRPM5,HCN1,KCNA5,KCNA7,KCND3,KCNF1,KCNH1,KCNH2,KCNK2,KCNMA1,KCNN1,KCNN2,KCNN3,KCNS3,LRRC52,SLC11A2,ATP6V1B1,KCNK10,SLC6A20,CNNM2,SLC38A4,CACNA2D3,SLC17A6,TRPC7,SLC4A10,SLC12A5,KCNT1,CACHD1,CACNG8,HCN2,RYR3,SCN4A,SCNN1B,SCNN1G,SLC5A1,SLC6A11,SL…

## Sheet: SupplTable 3 DMRs
Chromosome	Start	End	Length (bp)	# of CpGs	Location of DMR	Distance to TSS	Nearest Gene Symbol	Nearest Gene Name	DMR hypo- or hypermethylated?	OMIM # (if applicable)
chr19	51165207	51165752	546	5	3' UTR	12505	C19orf81	chromosome 19 open reading frame 81	hypermethylated	N/A
chr12	133179338	133180238	901	6	3' UTR	6799	LRCOL1	leucine rich colipase like 1	hypermethylated	N/A
chr19	2717293	2718051	759	5	5' UTR	3339	DIRAS1	DIRAS family GTPase 1	hypomethylated	607862
chr17	14683608	14684333	726	5	Distal Intergenic	-249959	CDRT7	CMT1A duplicated region transcript 7	hypomethylated	N/A
chr5	42922968	42924367	1400	6	Distal Intergenic	94546	ANXA2R-OT1	ANXA2R overlapping transcript 1	hypomethylated	N/A
chr2	11101032	11102188	1157	8	Distal Intergenic	48969	KCNF1	potassium voltage-gated channel modifier subfamily F member 1	hypomethylated	603787
chr8	103750821	103751623	803	5	Distal Intergenic	-82838	KLF10	KLF transcription factor 10	hypomethylated	601878
chr7	1336246	1337353	1108	7	Distal Intergenic	63592	UNCX	UNC homeobox	hypermethylated	N/A
chr5	101119084	101119766	683	5	Distal Intergenic	512487	SLCO4C1	solute carrier organic anion transporter family member 4C1	hypomethylated	609013
chr13	112986575	112986978	404	5	Distal Intergenic	-43673	SPACA7	sperm acrosome associated 7	hypermethylated	N/A
chr7	51538921	51539678	758	7	Distal Intergenic	-154406	COBL	cordon-bleu WH2 repeat protein	hypomethylated	610317
chr6	159359940	159360984	1045	6	Distal Intergenic	50321	LINC02901	long intergenic non-protein coding RNA 2901	hypomethylated	N/A
chr17	75883893	75884349	457	5	Distal Intergenic	-3724	LINC01973	long intergenic non-protein coding RNA 1973	hypermethylated	N/A
chr1	31279937	31280744	808	5	Distal Intergenic	-49254	LAPTM5	lysosomal protein transmembrane 5	hypermethylated	601476
chr8	144222015	144222455	441	5	Distal Intergenic	19002	LY6H	lymphocyte antigen 6 family member H	hypermethylated	603625
chr16	50913874	50914024	151	5	Distal Intergenic	92177	CYLD	CYLD lysine 63 deubiquitinase	hypomethylated	605018
chr10	91596932	91598023	1092	6	Exon (uc001kgv.2/643529, exon 4 of 4)	7682	LINC00865	long intergenic non-protein coding RNA 865	hypomethylated	N/A
chr11	92615544	92617118	1575	7	Exon (uc001pdj.4/120114, exon 23 of 25)	41816	FAT3	FAT atypical cadherin 3	hypomethylated	612483
chr19	855536	856145	610	6	Exon (uc002lqb.3/1991, exon 4 of 5)	3245	ELANE	elastase, neutrophil expressed	hypermethylated	130130
chr6	108444506	108445534	1029	8	Exon (uc003psf.1/uc003psf.1, exon 1 of 2)	-41681	NR2E1	nuclear receptor subfamily 2 group E member 1	hypomethylated	603849
chr7	34117970	34119009	1040	7	Exon (uc011kap.2/168667, exon 13 of 16)	173447	BMPER	BMP binding endothelial regulator	hypomethylated	608699
chr10	134692167	134693097	931	7	Exon (uc021qbc.1/54777, exon 29 of 58)	37089	CFAP46	cilia and flagella associated protein 46	hypermethylated	618543
chr10	99734081	99735202	1122	8	Intron (uc001kou.2/55118, intron 2 of 14)	-37958	CRTAC1	cartilage acidic protein 1	hypermethylated	606276
chr11	70672365	70673256	892	7	Intron (uc001oqc.3/22941, intron 8 of 21)	-35639	SHANK2-AS3	SHANK2 antisense RNA 3	hypermethylated	N/A
chr17	76036514	76037562	1049	7	Intron (uc002jud.2/57690, intron 3 of 20)	-7364	TNRC6C	trinucleotide repeat containing adaptor 6C	hypermethylated	610741
chr7	158342105	158342963	859	7	Intron (uc003wno.3/5799, intron 1 of 22)	-7637	PTPRN2	protein tyrosine phosphatase receptor type N2	hypomethylated	601698
chr6	31275664	31276669	1006	12	Intron (uc031snl.1/3106, intron 4 of 4)	-35751	HLA-C	major histocompatibility complex, class I, C	hypomethylated	142840
chr18	44236847	44238109	1263	10	Promoter (<=1kb)	0	LOXHD1	lipoxygenase homology PLAT domains 1	hypomethylated	613072
chr4	74718978	74719306	329	5	Promoter (<=1kb)	0	PF4V1	platelet factor 4 variant 1	hypomethylated	173461
chr6	74071226	74072820	1595	12	Promoter (<=1kb)	0	KHDC3L	KH domain containing 3 like, subcortical maternal complex member	hypomethylated	611687
chr1	223565773	223567002	1230	11	Promoter (<=1kb)	0	CCDC185	coiled-coil domain containing 185	hypermethylated	N/A
chr5	38445220	38445996	777	7	Promoter (<=1kb)	0	EGFLAM	EGF like, fibronectin type III and laminin G domains	hypomethylated	617683
chr11	27015473	27015991	519	7	Promoter (<=1kb)	0	FIBIN	fin bud initiation factor homolog	hypomethylated	617085
chr1	154840889	154842862	1974	9	Promoter (<=1kb)	0	KCNN3	potassium calcium-activated channel subfamily N member 3	hypomethylated	602983
chr17	79494628	79495953	1326	11	Promoter (<=1kb)	0	FSCN2	fascin actin-bundling protein 2, retinal	hypermethylated	607643
chr12	123214554	123215940	1387	13	Promoter (<=1kb)	0	HCAR1	hydroxycarboxylic acid receptor 1	hypomethylated	606923
chr2	21266500	21268152	1653	11	Promoter (<=1kb)	0	APOB	apolipoprotein B	hypomethylated	107730
chr17	6796745	6797771	1027	8	Promoter (<=1kb)	0	ALOX12P2	arachidonate 12-lipoxygenase pseudogene 2	hypermethylated	N/A
chr13	37453429	37454023	595	7	Promoter (<=1kb)	0	SMAD9	SMAD family member 9	hypomethylated	603295
chr4	155701908	155703429	1522	14	Promoter (<=1kb)	0	RBM46	RNA binding motif protein 46	hypermethylated	620147
chr4	53727431	53728038	608	5	Promoter (<=1kb)	-457	RASL11B	RAS like family 11 member B	hypomethylated	612404
chr1	203733914	203734559	646	9	Promoter (<=1kb)	0	LAX1	lymphocyte transmembrane adaptor 1	hypomethylated	619622
chr17	74075012	74075336	325	7	Promoter (<=1kb)	0	ZACN	zinc activated ion channel	hypomethylated	610935
chr5	140552133	140553150	1018	11	Promoter (<=1kb)	0	PCDHB7	protocadherin beta 7	hypermethylated	606333
chr2	31805970	31806781	812	8	Promoter (<=1kb)	0	SRD5A2	steroid 5 alpha-reductase 2	hypomethylated	607306
chr12	4829053	4829827	775	5	Promoter (<=1kb)	0	GALNT8	polypeptide N-acetylgalactosaminyltransferase 8	hypomethylated	606250
chr10	134150119	134150760	642	10	Promoter (<=1kb)	0	LRRC27	leucine rich repeat containing 27	hypermethylated	N/A
chr20	62009345	62010076	732	6	Promoter (<=1kb)	0	CHRNA4	cholinergic receptor nicotinic alpha 4 subunit	hypermethylated	118504
chr17	17109640	17110353	714	10	Promoter (<=1kb)	0	PLD6	phospholipase D family member 6	hypermethylated	614960
chr11	396065	397334	1270	7	Promoter (1-2kb)	1848	PKP3	plakophilin 3	hypermethylated	605561
chr1	161049147	161049677	531	6	Promoter (2-3kb)	-2875	NECTIN4	nectin cell adhesion molecule 4	hypermethylated	609607

## Sheet: SupplTable 4 GO DMRs
GO ID	Ontology	Term	Gene Set Ratio (%)2	Adjusted p-value	Significant Genes in Set
GO:0007156	BP	homophilic cell adhesion via plasma membrane adhesion molecules	13/163 (8%)	7.04795e-11	FAT3,PCDHGA12,PCDHGB7,PCDHGB6,PCDHGB5,PCDHGB3,PCDHGB2,PCDHGB1,PCDHGA11,PCDHGA10,PCDHGA9,PCDHGA7,PCDHGA6,PCDHGA5,PCDHGA4,PCDHGA3,PCDHGA2,PCDHGA1,NECTIN4,PCDHGB4,PCDHGA8
GO:0098742	BP	cell-cell adhesion via plasma-membrane adhesion molecules	14/267 (5%)	9.49902e-10	FAT3,CLDN14,PCDHGA12,PCDHGB7,PCDHGB6,PCDHGB5,PCDHGB3,PCDHGB2,PCDHGB1,PCDHGA11,PCDHGA10,PCDHGA9,PCDHGA7,PCDHGA6,PCDHGA5,PCDHGA4,PCDHGA3,PCDHGA2,PCDHGA1,NECTIN4,PCDHGB4,PCDHGA8
GO:0098609	BP	cell-cell adhesion	17/942 (2%)	0.000300085	PKP3,FAT3,ELANE,CLDN14,PCDHGA12,LAX1,PCDHGB7,PCDHGB6,PCDHGB5,PCDHGB3,PCDHGB2,PCDHGB1,PCDHGA11,PCDHGA10,PCDHGA9,PCDHGA7,PCDHGA6,PCDHGA5,PCDHGA4,PCDHGA3,PCDHGA2,PCDHGA1,NECTIN4,PCDHGB4,PCDHGA8
GO:0007155	BP	cell adhesion	20/1473 (1%)	0.00162911	PKP3,FAT3,EGFLAM,ELANE,DMTN,CLDN14,PCDHGA12,LAX1,RADIL,PCDHGB7,PCDHGB6,PCDHGB5,PCDHGB3,PCDHGB2,PCDHGB1,PCDHGA11,PCDHGA10,PCDHGA9,PCDHGA7,PCDHGA6,PCDHGA5,PCDHGA4,PCDHGA3,PCDHGA2,PCDHGA1,NECTIN4,PCDHGB4,PCDHGA8
GO:0005509	MF	calcium ion binding	13/668 (2%)	0.00434372	FAT3,EGFLAM,PCDHGA12,PCDHGB7,PCDHGB6,PCDHGB5,PCDHGB3,PCDHGB2,PCDHGB1,PCDHGA11,PCDHGA10,PCDHGA9,PCDHGA7,PCDHGA6,PCDHGA5,PCDHGA4,PCDHGA3,PCDHGA2,PCDHGA1,PCDHGB4,PCDHGA8
